# Supplementary material for: Monoclonal Antibodies as SARS-CoV-2 Serology Standards: Experimental Validation and Broader Implications for Correlates of Protection
Source: Int J Mol Sci. 2023 Oct 28;24(21):15705. doi: 10.3390/ijms242115705 (PMC10650176; doi:10.3390/ijms242115705)
Supplement: Supplementary file 1 [file ijms-24-15705-s001.zip]

Archive with 1 entries (1 files):
- ijms-2649228-supplementary.pdf
